# Supplementary material for: Identification of cuproptosis-related molecular classification and characteristic genes in ulcerative colitis
Source: Heliyon. 2024 Jan 19;10(2):e24875. doi: 10.1016/j.heliyon.2024.e24875 (PMC10835364; doi:10.1016/j.heliyon.2024.e24875)
Supplement: Multimedia component 3 [file mmc3.xlsx]

## Sheet: Sheet1
group	cluster1	cluster2
sample	GSM2332119	GSM2332121
	GSM2332120	GSM2332124
	GSM2332122	GSM2332125
	GSM2332123	GSM2332126
	GSM2332128	GSM2332127
	GSM2332130	GSM2332129
	GSM2332135	GSM2332131
	GSM2332142	GSM2332132
	GSM2332143	GSM2332133
	GSM2332144	GSM2332134
	GSM2332148	GSM2332136
	GSM2332152	GSM2332137
	GSM2332154	GSM2332138
	GSM2332155	GSM2332139
	GSM2332156	GSM2332140
	GSM2332158	GSM2332141
	GSM2332159	GSM2332145
	GSM2332160	GSM2332146
	GSM2332161	GSM2332147
	GSM2332162	GSM2332149
	GSM2332163	GSM2332150
	GSM2332164	GSM2332151
	GSM2332165	GSM2332153
	GSM2332166	GSM2332157
	GSM2332168	GSM2332167
	GSM2332170	GSM2332169
	GSM2332171	GSM2332172
	GSM2332174	GSM2332173
	GSM2332179	GSM2332175
	GSM2332181	GSM2332176
	GSM2332182	GSM2332177
	GSM2332183	GSM2332178
	GSM2332184	GSM2332180
	GSM2332186	GSM2332185
	GSM2332187	GSM2332190
	GSM2332188	GSM2332192
	GSM2332189	GSM2332194
	GSM2332191	GSM2332197
	GSM2332193	GSM2332200
	GSM2332195	GSM2332203
	GSM2332196	GSM2332205
	GSM2332198
	GSM2332199
	GSM2332201
	GSM2332202
	GSM2332204
