# Supplementary material for: Identification of cuproptosis-related molecular classification and characteristic genes in ulcerative colitis
Source: Heliyon. 2024 Jan 19;10(2):e24875. doi: 10.1016/j.heliyon.2024.e24875 (PMC10835364; doi:10.1016/j.heliyon.2024.e24875)
Supplement: Multimedia component 4 [file mmc4.xlsx]

## Sheet: pearson_markers_gene11
targets	m	cor	p.value	qvalue
AHCYL2	ATP7B	0.654512	1.56e-14	5.29e-14
GLTP	ATP7B	0.610849	2.22e-12	5.14e-12
SRI	ATP7B	0.594543	1.17e-11	2.45e-11
STRADB	ATP7B	0.599999	6.77e-12	1.49e-11
AHCYL2	CDKN2A	-0.31086	0.00105857	0.00108319
GLTP	CDKN2A	-0.451221	9.53e-07	1.17e-06
SRI	CDKN2A	-0.326485	0.000563801	0.000620181
STRADB	CDKN2A	-0.212051	0.0275823	0.0275823
AHCYL2	DBT	0.313579	0.000950931	0.000996213
GLTP	DBT	0.33942	0.000326136	0.000367949
SRI	DBT	0.36655	9.55e-05	0.00011061
STRADB	DBT	0.321869	0.00068153	0.000731398
AHCYL2	DLAT	0.690324	1.4e-16	6.83e-16
GLTP	DLAT	0.686907	2.26e-16	9.93e-16
SRI	DLAT	0.661763	6.33e-15	2.32e-14
STRADB	DLAT	0.640336	8.52e-14	2.5e-13
AHCYL2	DLD	0.76598	4.59e-22	5.05e-21
GLTP	DLD	0.751956	6.7e-21	5.89e-20
SRI	DLD	0.778992	3.21e-23	4.71e-22
STRADB	DLD	0.735163	1.32e-19	8.31e-19
AHCYL2	FDX1	0.749712	1.01e-20	7.42e-20
GLTP	FDX1	0.728264	4.22e-19	2.32e-18
SRI	FDX1	0.793695	1.27e-24	2.8e-23
STRADB	FDX1	0.82743	2.54e-28	1.12e-26
AHCYL2	LIAS	0.562864	2.29e-10	3.88e-10
GLTP	LIAS	0.581406	4.17e-11	7.99e-11
SRI	LIAS	0.614166	1.56e-12	3.82e-12
STRADB	LIAS	0.556056	4.17e-10	6.8e-10
AHCYL2	NFE2L2	0.460369	5.36e-07	6.93e-07
GLTP	NFE2L2	0.573372	8.84e-11	1.62e-10
SRI	NFE2L2	0.544493	1.12e-09	1.76e-09
STRADB	NFE2L2	0.458255	6.13e-07	7.71e-07
AHCYL2	NLRP3	-0.497702	4.25e-08	6.23e-08
GLTP	NLRP3	-0.425509	4.42e-06	5.25e-06
SRI	NLRP3	-0.47003	2.86e-07	3.81e-07
STRADB	NLRP3	-0.481755	1.3e-07	1.79e-07
AHCYL2	PDHA1	0.683258	3.74e-16	1.5e-15
GLTP	PDHA1	0.628295	3.36e-13	8.7e-13
SRI	PDHA1	0.651666	2.21e-14	6.95e-14
STRADB	PDHA1	0.633496	1.87e-13	5.15e-13
AHCYL2	PDHB	0.519308	8.49e-09	1.29e-08
GLTP	PDHB	0.484554	1.07e-07	1.52e-07
SRI	PDHB	0.563959	2.08e-10	3.66e-10
STRADB	PDHB	0.587765	2.27e-11	4.54e-11
